# Supplementary material for: Evaluation of a Hybrid Approach Using UBLAST and BLASTX for Metagenomic Sequences Annotation of Specific Functional Genes
Source: PLoS One. 2014 Oct 27;9(10):e110947. doi: 10.1371/journal.pone.0110947 (PMC4210140; doi:10.1371/journal.pone.0110947)
Supplement: Table S2 — Tests of different cutoff used in UBLAST on the number of overlapped sequences between UBLAST and direct BLASTX. (XLSX) [file pone.0110947.s002.xlsx]

## Sheet: Sheet1
Table S2 Tests of different cutoff used in UBLAST on the number of overlapped sequences between UBLAST and direct BLASTX
Target genes	Datasets	E-value	Sensitivity in UBLAST(-accel option)	Time/min	Number of sequences from direct BLASTX	Number of sequences from UBLAST	Shared Sequence	Percetage of the shared sequences in direct BLASTX/%	Number of shared sequecnes that have the same annotation	Number of shared sequecnes that have different annotation
Antibiotic resistance genes	R_INF	0.1	1	28	6646	114131	6624	99.669	2515	4109
Antibiotic resistance genes	R_INF	0.1	0.8	12	6646	101157	6624	99.669	2492	4132
Antibiotic resistance genes	R_INF	0.1	0.5	6	6646	76452	6624	99.669	2504	4120
Antibiotic resistance genes	R_INF	0.01	1	29	6646	84758	6624	99.669	2510	4114
Antibiotic resistance genes	R_INF	0.01	0.8	15	6646	76837	6624	99.669	2492	4132
Antibiotic resistance genes	R_INF	0.01	0.5	6	6646	59472	6624	99.669	2500	4124
Antibiotic resistance genes	R_INF	0.001	1	40	6646	60284	6624	99.669	2514	4110
Antibiotic resistance genes	R_INF	0.001	0.8	17	6646	56023	6624	99.669	2493	4131
Antibiotic resistance genes	R_INF	0.001	0.5	7	6646	44547	6624	99.669	2494	4130
Antibiotic resistance genes	R_INF	0.0001	1	41	6646	41541	6624	99.669	2527	4097
Antibiotic resistance genes	R_INF	0.0001	0.8	18	6646	39638	6624	99.669	2500	4124
Antibiotic resistance genes	R_INF	0.0001	0.5	7	6646	32762	6624	99.669	2493	4131
Antibiotic resistance genes	R_INF	1e-05	1	42	6646	29603	6624	99.669	2528	2528
Antibiotic resistance genes	R_INF	1e-05	0.8	17	6646	28790	6624	99.669	2489	4135
Antibiotic resistance genes	R_INF	1e-05	0.5	8	6646	24760	6624	99.669	2484	4140
Antibiotic resistance genes	R_AS	0.1	1	26	322	78873	320	99.3789	135	185
Antibiotic resistance genes	R_AS	0.1	0.8	14	322	68102	320	99.3789	140	180
Antibiotic resistance genes	R_AS	0.1	0.5	6	322	48502	320	99.3789	145	175
Antibiotic resistance genes	R_AS	0.01	1	26	322	53528	320	99.3789	133	187
Antibiotic resistance genes	R_AS	0.01	0.8	13	322	47321	320	99.3789	141	179
Antibiotic resistance genes	R_AS	0.01	0.5	6	322	34533	320	99.3789	144	176
Antibiotic resistance genes	R_AS	0.001	1	26	322	34721	320	99.3789	137	183
Antibiotic resistance genes	R_AS	0.001	0.8	14	322	31559	320	99.3789	141	179
Antibiotic resistance genes	R_AS	0.001	0.5	6	322	23661	320	99.3789	144	176
Antibiotic resistance genes	R_AS	0.0001	1	26	322	20907	320	99.3789	138	182
Antibiotic resistance genes	R_AS	0.0001	0.8	13	322	19652	320	99.3789	144	176
Antibiotic resistance genes	R_AS	0.0001	0.5	7	322	15284	320	99.3789	143	177
Antibiotic resistance genes	R_AS	1e-05	1	25	322	12616	320	99.3789	135	185
Antibiotic resistance genes	R_AS	1e-05	0.8	13	322	12108	320	99.3789	142	178
Antibiotic resistance genes	R_AS	1e-05	0.5	6	322	9797	320	99.3789	143	177
Antibiotic resistance genes	R_ADS	0.1	1	34	361	80928	361	100	115	246
Antibiotic resistance genes	R_ADS	0.1	0.8	16	361	69572	361	100	129	232
Antibiotic resistance genes	R_ADS	0.1	0.5	7	361	49851	361	100	129	232
Antibiotic resistance genes	R_ADS	0.01	1	33	361	54875	361	100	118	243
Antibiotic resistance genes	R_ADS	0.01	0.8	14	361	48323	361	100	128	233
Antibiotic resistance genes	R_ADS	0.01	0.5	6	361	35340	361	100	129	232
Antibiotic resistance genes	R_ADS	0.001	1	32	361	35246	361	100	112	249
Antibiotic resistance genes	R_ADS	0.001	0.8	15	361	32035	361	100	129	232
Antibiotic resistance genes	R_ADS	0.001	0.5	7	361	23904	361	100	131	230
Antibiotic resistance genes	R_ADS	0.0001	1	32	361	21128	361	100	119	242
Antibiotic resistance genes	R_ADS	0.0001	0.8	13	361	19826	361	100	131	230
Antibiotic resistance genes	R_ADS	0.0001	0.5	6	361	15240	361	100	132	229
Antibiotic resistance genes	R_ADS	1e-05	1	30	361	12938	361	100	119	242
Antibiotic resistance genes	R_ADS	1e-05	0.8	12	361	12451	361	100	134	227
Antibiotic resistance genes	R_ADS	1e-05	0.5	7	361	9904	361	100	131	230
Antibiotic resistance genes	T_INF	0.1	1	87	6972	217967	6942	99.5697	2890	4052
Antibiotic resistance genes	T_INF	0.1	0.8	36	6972	191936	6942	99.5697	2915	4027
Antibiotic resistance genes	T_INF	0.1	0.5	15	6972	143079	6942	99.5697	2939	4003
Antibiotic resistance genes	T_INF	0.01	1	84	6972	172928	6942	99.5697	2886	4056
Antibiotic resistance genes	T_INF	0.01	0.8	36	6972	154852	6942	99.5697	2915	4027
Antibiotic resistance genes	T_INF	0.01	0.5	15	6972	117377	6942	99.5697	2939	4003
Antibiotic resistance genes	T_INF	0.001	1	84	6972	141628	6942	99.5697	2902	4040
Antibiotic resistance genes	T_INF	0.001	0.8	36	6972	128223	6942	99.5697	2915	4027
Antibiotic resistance genes	T_INF	0.001	0.5	13	6972	97977	6942	99.5697	2944	3998
Antibiotic resistance genes	T_INF	0.0001	1	84	6972	115277	6941	99.5554	2909	4032
Antibiotic resistance genes	T_INF	0.0001	0.8	34	6972	105395	6941	99.5554	2918	4023
Antibiotic resistance genes	T_INF	0.0001	0.5	15	6972	81295	6941	99.5554	2943	3998
Antibiotic resistance genes	T_INF	1e-05	1	83	6972	92861	6940	99.541	2909	4031
Antibiotic resistance genes	T_INF	1e-05	0.8	33	6972	85652	6940	99.541	2926	4014
Antibiotic resistance genes	T_INF	1e-05	0.5	14	6972	66982	6940	99.541	2950	3990
Antibiotic resistance genes	T_AS	0.1	1	68	254	174605	253	99.6063	110	143
Antibiotic resistance genes	T_AS	0.1	0.8	29	254	149777	253	99.6063	107	146
Antibiotic resistance genes	T_AS	0.1	0.5	12	254	105859	253	99.6063	107	146
Antibiotic resistance genes	T_AS	0.01	1	66	254	129371	253	99.6063	111	142
Antibiotic resistance genes	T_AS	0.01	0.8	29	254	113300	253	99.6063	107	146
Antibiotic resistance genes	T_AS	0.01	0.5	12	254	81708	253	99.6063	107	146
Antibiotic resistance genes	T_AS	0.001	1	65	254	102103	253	99.6063	107	146
Antibiotic resistance genes	T_AS	0.001	0.8	29	254	90480	253	99.6063	108	145
Antibiotic resistance genes	T_AS	0.001	0.5	12	254	65944	253	99.6063	107	146
Antibiotic resistance genes	T_AS	0.0001	1	66	254	79401	253	99.6063	106	147
Antibiotic resistance genes	T_AS	0.0001	0.8	29	254	70930	253	99.6063	106	147
Antibiotic resistance genes	T_AS	0.0001	0.5	11	254	52274	253	99.6063	105	148
Antibiotic resistance genes	T_AS	1e-05	1	64	254	61772	253	99.6063	108	145
Antibiotic resistance genes	T_AS	1e-05	0.8	26	254	55669	253	99.6063	107	146
Antibiotic resistance genes	T_AS	1e-05	0.5	11	254	41461	253	99.6063	105	148
Antibiotic resistance genes	T_ADS	0.1	1	75	336	189514	334	99.4048	136	198
Antibiotic resistance genes	T_ADS	0.1	0.8	29	336	162405	334	99.4048	136	198
Antibiotic resistance genes	T_ADS	0.1	0.5	12	336	116199	334	99.4048	135	199
Antibiotic resistance genes	T_ADS	0.01	1	74	336	142590	334	99.4048	135	199
Antibiotic resistance genes	T_ADS	0.01	0.8	30	336	124411	334	99.4048	136	198
Antibiotic resistance genes	T_ADS	0.01	0.5	12	336	90331	334	99.4048	135	199
Antibiotic resistance genes	T_ADS	0.001	1	69	336	114825	334	99.4048	133	201
Antibiotic resistance genes	T_ADS	0.001	0.8	28	336	101154	334	99.4048	135	199
Antibiotic resistance genes	T_ADS	0.001	0.5	12	336	73628	334	99.4048	135	199
Antibiotic resistance genes	T_ADS	0.0001	1	70	336	90204	334	99.4048	131	203
Antibiotic resistance genes	T_ADS	0.0001	0.8	27	336	80309	334	99.4048	135	199
Antibiotic resistance genes	T_ADS	0.0001	0.5	12	336	58924	334	99.4048	135	199
Antibiotic resistance genes	T_ADS	1e-05	1	69	336	70427	334	99.4048	131	203
Antibiotic resistance genes	T_ADS	1e-05	0.8	28	336	63249	334	99.4048	135	199
Antibiotic resistance genes	T_ADS	1e-05	0.5	12	336	46438	334	99.4048	135	199
Arsenic resistance genes	R_INF	0.1	1	1556	15240	116478	15200	99.7375	6659	8541
Arsenic resistance genes	R_INF	0.1	0.5	101	15240	98812	15199	99.731	6972	8227
Arsenic resistance genes	R_INF	0.01	1	1550	15240	90477	15199	99.731	6728	8471
Arsenic resistance genes	R_INF	0.01	0.5	101	15240	80669	15198	99.7244	7031	8167
Arsenic resistance genes	R_INF	0.001	1	1534	15240	70415	15199	99.731	6735	8464
Arsenic resistance genes	R_INF	0.001	0.5	103	15240	65367	15198	99.7244	7125	8073
Arsenic resistance genes	R_INF	0.0001	1	1552	15240	56051	15198	99.7244	6740	8458
Arsenic resistance genes	R_INF	0.0001	0.5	101	15240	53556	15197	99.7178	7126	8071
Arsenic resistance genes	R_INF	1e-05	1	1556	15240	45259	15191	99.6785	6818	8373
Arsenic resistance genes	R_INF	1e-05	0.5	101	15240	44131	15190	99.6719	7106	8084
Arsenic resistance genes	R_AS	0.1	1	1465	3132	103364	3129	99.9042	1566	1563
Arsenic resistance genes	R_AS	0.1	0.5	82	3132	86461	3128	99.8723	1629	1499
Arsenic resistance genes	R_AS	0.01	1	1463	3132	77780	3129	99.9042	1547	1582
Arsenic resistance genes	R_AS	0.01	0.5	81	3132	68225	3128	99.8723	1661	1467
Arsenic resistance genes	R_AS	0.001	1	1464	3132	57638	3129	99.9042	1539	1590
Arsenic resistance genes	R_AS	0.001	0.5	81	3132	52577	3128	99.8723	1633	1495
Arsenic resistance genes	R_AS	0.0001	1	1451	3132	42943	3129	99.9042	1562	1567
Arsenic resistance genes	R_AS	0.0001	0.5	81	3132	40338	3128	99.8723	1646	1482
Arsenic resistance genes	R_AS	1e-05	1	1461	3132	31529	3129	99.9042	1572	1557
Arsenic resistance genes	R_AS	1e-05	0.5	82	3132	30229	3128	99.8723	1693	1435
Arsenic resistance genes	R_ADS	0.1	1	1520	5191	104675	5164	99.4799	3849	1315
Arsenic resistance genes	R_ADS	0.1	0.5	85	5191	87203	5164	99.4799	4158	1006
Arsenic resistance genes	R_ADS	0.01	1	1517	5191	76670	5164	99.4799	3914	1250
Arsenic resistance genes	R_ADS	0.01	0.5	83	5191	66921	5164	99.4799	4188	976
Arsenic resistance genes	R_ADS	0.001	1	1508	5191	54918	5164	99.4799	3999	1165
Arsenic resistance genes	R_ADS	0.001	0.5	85	5191	50079	5164	99.4799	4215	949
Arsenic resistance genes	R_ADS	0.0001	1	1511	5191	39595	5164	99.4799	4062	1102
Arsenic resistance genes	R_ADS	0.0001	0.5	82	5191	37178	5164	99.4799	4240	924
Arsenic resistance genes	R_ADS	1e-05	1	1510	5191	28575	5163	99.4606	4126	1037
Arsenic resistance genes	R_ADS	1e-05	0.5	85	5191	27494	5163	99.4606	4276	887
Arsenic resistance genes	T_INF	0.1	1	2818	16178	235324	16039	99.1408	7537	8502
Arsenic resistance genes	T_INF	0.1	0.5	141	16178	184207	16035	99.1161	7976	8059
Arsenic resistance genes	T_INF	0.01	1	2814	16178	186881	16038	99.1346	7544	8494
Arsenic resistance genes	T_INF	0.01	0.5	141	16178	154048	16033	99.1037	7982	8051
Arsenic resistance genes	T_INF	0.001	1	2808	16178	153936	16035	99.1161	7507	8528
Arsenic resistance genes	T_INF	0.001	0.5	140	16178	131771	16031	99.0914	8031	8000
Arsenic resistance genes	T_INF	0.0001	1	2809	16178	129208	16031	99.0914	7558	8473
Arsenic resistance genes	T_INF	0.0001	0.5	141	16178	114279	16028	99.0728	8036	7992
Arsenic resistance genes	T_INF	1e-05	1	2825	16178	109685	16018	99.011	7553	8465
Arsenic resistance genes	T_INF	1e-05	0.5	141	16178	99736	16016	98.9986	8060	7956
Arsenic resistance genes	T_AS	0.1	1	2801	2082	224926	2070	99.4236	1026	1044
Arsenic resistance genes	T_AS	0.1	0.5	138	2082	174755	2070	99.4236	1133	937
Arsenic resistance genes	T_AS	0.01	1	1798	2082	174188	2070	99.4236	1054	1016
Arsenic resistance genes	T_AS	0.01	0.5	136	2082	142629	2070	99.4236	1145	925
Arsenic resistance genes	T_AS	0.001	1	1795	2082	141194	2070	99.4236	1047	1023
Arsenic resistance genes	T_AS	0.001	0.5	135	2082	120035	2070	99.4236	1137	933
Arsenic resistance genes	T_AS	0.0001	1	1794	2082	116574	2070	99.4236	1091	979
Arsenic resistance genes	T_AS	0.0001	0.5	138	2082	102388	2070	99.4236	1164	906
Arsenic resistance genes	T_AS	1e-05	1	1789	2082	97885	2069	99.3756	1050	1019
Arsenic resistance genes	T_AS	1e-05	0.5	133	2082	88295	2069	99.3756	1130	939
Arsenic resistance genes	T_ADS	0.1	1	2985	5088	246516	5000	98.2704	3887	1113
Arsenic resistance genes	T_ADS	0.1	0.5	149	5088	190887	5000	98.2704	4362	638
Arsenic resistance genes	T_ADS	0.01	1	2983	5088	190727	5000	98.2704	3978	1022
Arsenic resistance genes	T_ADS	0.01	0.5	148	5088	155720	5000	98.2704	4401	599
Arsenic resistance genes	T_ADS	0.001	1	2983	5088	154530	5000	98.2704	3981	1019
Arsenic resistance genes	T_ADS	0.001	0.5	146	5088	130816	4998	98.2311	4456	542
Arsenic resistance genes	T_ADS	0.0001	1	2979	5088	127236	5000	98.2704	4009	991
Arsenic resistance genes	T_ADS	0.0001	0.5	147	5088	111031	4998	98.2311	4499	499
Arsenic resistance genes	T_ADS	1e-05	1	2975	5088	107396	5000	98.2704	4067	933
Arsenic resistance genes	T_ADS	1e-05	0.5	147	5088	95946	4998	98.2311	4502	496
Nitrogen metabolism	R_INF	0.1	1	958	49408	171224	49344	99.8705	29046	20298
Nitrogen metabolism	R_INF	0.1	0.5	82	49408	152125	49340	99.8624	29038	20302
Nitrogen metabolism	R_INF	0.01	1	960	49408	144358	49344	99.8705	28982	20362
Nitrogen metabolism	R_INF	0.01	0.5	82	49408	132802	49340	99.8624	29062	20278
Nitrogen metabolism	R_INF	0.001	1	1036	49408	124154	49343	99.8684	29018	20325
Nitrogen metabolism	R_INF	0.001	0.5	89	49408	117804	49339	99.8603	29096	20243
Nitrogen metabolism	R_INF	0.0001	1	1034	49408	110274	49338	99.8583	29067	20271
Nitrogen metabolism	R_INF	0.0001	0.5	90	49408	106827	49333	99.8482	29078	20255
Nitrogen metabolism	R_INF	1e-05	1	1034	49408	97797	49332	99.8462	29104	20228
Nitrogen metabolism	R_INF	1e-05	0.5	89	49408	96018	49327	99.8361	29113	20214
Nitrogen metabolism	R_AS	0.1	1	993	33674	167612	33633	99.8782	22459	11174
Nitrogen metabolism	R_AS	0.1	0.5	86	33674	148533	33631	99.8723	22624	11007
Nitrogen metabolism	R_AS	0.01	1	1003	33674	141154	33633	99.8782	22490	11143
Nitrogen metabolism	R_AS	0.01	0.5	86	33674	129780	33631	99.8723	22606	11025
Nitrogen metabolism	R_AS	0.001	1	1002	33674	121679	33633	99.8782	22487	11146
Nitrogen metabolism	R_AS	0.001	0.5	87	33674	115195	33630	99.8693	22636	10994
Nitrogen metabolism	R_AS	0.0001	1	996	33674	107674	33631	99.8723	22508	11123
Nitrogen metabolism	R_AS	0.0001	0.5	85	33674	103865	33629	99.8664	22637	10992
Nitrogen metabolism	R_AS	1e-05	1	1000	33674	94527	33621	99.8426	22530	11091
Nitrogen metabolism	R_AS	1e-05	0.5	86	33674	92377	33617	99.8307	22614	11003
Nitrogen metabolism	R_ADS	0.1	1	991	25428	159807	25375	99.7916	20066	5309
Nitrogen metabolism	R_ADS	0.1	0.5	89	25428	140627	25375	99.7916	20054	5321
Nitrogen metabolism	R_ADS	0.01	1	988	25428	131383	25375	99.7916	20006	5369
Nitrogen metabolism	R_ADS	0.01	0.5	87	25428	119451	25375	99.7916	20039	5336
Nitrogen metabolism	R_ADS	0.001	1	989	25428	109250	25375	99.7916	20043	5332
Nitrogen metabolism	R_ADS	0.001	0.5	86	25428	102250	25375	99.7916	20063	5312
Nitrogen metabolism	R_ADS	0.0001	1	968	25428	93452	25373	99.7837	20065	5308
Nitrogen metabolism	R_ADS	0.0001	0.5	86	25428	89363	25373	99.7837	20063	5310
Nitrogen metabolism	R_ADS	1e-05	1	973	25428	78999	25368	99.764	20011	5357
Nitrogen metabolism	R_ADS	1e-05	0.5	85	25428	76821	25368	99.764	20056	5312
Nitrogen metabolism	T_INF	0.1	1	1963	51437	256405	51348	99.827	33341	18007
Nitrogen metabolism	T_INF	0.1	0.5	166	51437	256405	51348	99.827	33341	18007
Nitrogen metabolism	T_INF	0.01	1	1947	51437	216724	51346	99.8231	33398	17948
Nitrogen metabolism	T_INF	0.01	0.5	167	51437	216724	51346	99.8231	33398	17948
Nitrogen metabolism	T_INF	0.001	1	1945	51437	191651	51344	99.8192	33400	17944
Nitrogen metabolism	T_INF	0.001	0.5	167	51437	191651	51344	99.8192	33400	17944
Nitrogen metabolism	T_INF	0.0001	1	1938	51437	171328	51342	99.8153	33431	17911
Nitrogen metabolism	T_INF	0.0001	0.5	166	51437	171328	51342	99.8153	33431	17911
Nitrogen metabolism	T_INF	1e-05	1	1930	51437	153471	51331	99.7939	33416	17915
Nitrogen metabolism	T_INF	1e-05	0.5	167	51437	153471	51331	99.7939	33416	17915
Nitrogen metabolism	T_AS	0.1	1	1636	32429	253403	32384	99.8612	23860	8524
Nitrogen metabolism	T_AS	0.1	0.5	162	32429	213995	32381	99.852	23923	8458
Nitrogen metabolism	T_AS	0.01	1	1636	32429	212103	32384	99.8612	23803	8581
Nitrogen metabolism	T_AS	0.01	0.5	162	32429	187653	32380	99.8489	23925	8455
Nitrogen metabolism	T_AS	0.001	1	1619	32429	187889	32384	99.8612	23819	8565
Nitrogen metabolism	T_AS	0.001	0.5	161	32429	170011	32380	99.8489	23967	8413
Nitrogen metabolism	T_AS	0.0001	1	1622	32429	169194	32383	99.8582	23862	8521
Nitrogen metabolism	T_AS	0.0001	0.5	160	32429	156168	32378	99.8427	23952	8426
Nitrogen metabolism	T_AS	1e-05	1	1624	32429	153431	32380	99.8489	23845	8535
Nitrogen metabolism	T_AS	1e-05	0.5	159	32429	144191	32374	99.8304	23951	8423
Nitrogen metabolism	T_ADS	0.1	1	1750	23256	257725	23147	99.5313	19758	3389
Nitrogen metabolism	T_ADS	0.1	0.5	175	23256	216664	23147	99.5313	19798	3349
Nitrogen metabolism	T_ADS	0.01	1	1735	23256	214789	23147	99.5313	19803	3344
Nitrogen metabolism	T_ADS	0.01	0.5	173	23256	188370	23147	99.5313	19810	3337
Nitrogen metabolism	T_ADS	0.001	1	1730	23256	187611	23146	99.527	19794	3352
Nitrogen metabolism	T_ADS	0.001	0.5	169	23256	167727	23146	99.527	19807	3339
Nitrogen metabolism	T_ADS	0.0001	1	1718	23256	166807	23145	99.5227	19778	3367
Nitrogen metabolism	T_ADS	0.0001	0.5	171	23256	151746	23145	99.5227	19815	3330
Nitrogen metabolism	T_ADS	1e-05	1	1718	23256	149065	23135	99.4797	19788	3347
Nitrogen metabolism	T_ADS	1e-05	0.5	169	23256	137937	23135	99.4797	19833	3302
